# Supplementary material for: The effect of core stability training on ball-kicking velocity, sprint speed, and agility in adolescent male football players
Source: PLoS One. 2024 Jun 21;19(6):e0305245. doi: 10.1371/journal.pone.0305245 (PMC11192401; doi:10.1371/journal.pone.0305245)
Supplement: S1 Data — (XLSX) [file pone.0305245.s001.xlsx]

## Sheet: Sheet1
Training Group		AGE	SPORTS AGE		BODY WEİGHT (kg)			HEİGHT (cm)			BODY MASS İNDEX (kg/m²)				BALL KİCKİNG VELOCİTY (km/h) (Pre-Training)					BALL KİCKİNG VELOCİTY (km/h) (Post-Training)					SPRİNT SPEED(sec)(Pre-Training)				SPRİNT SPEED(sec)(Post-Training)				AGİLİTY (sec)(Pre-Training)				AGİLİTY (sec)(Post-Training)
	1-	14	10		38			144			18.3				35					63					4.66				3.68				3.44				3.58
	2-	14	7		50			163			18.82				81					83					3.92				3.47				2.81				2.71
	3-	14	8		68			168			24.09				66					74					4.4				3.97				3.32				3.16
	4-	14	6		57			176			18.4				85					83					4				3.53				2.84				2.93
	5-	14	7		48			160			18.75				83					86					3.66				3.6				2.75				2.7
	6-	14	5		78			166			28.31				40					75					4.81				3.94				3.6				2.81
	7-	13	9		58			159			22.94				46					73					3.91				3.68				3.16				2.62
	8-	13	4		53			163			19.95				92					97					3.43				3.22				2.66				2.6
	9-	13	5		50			165			18.37				79					84					3.74				3.63				2.94				2.81
	10-	13	5		55			171			18.81				75					82					3.66				3.59				3				2.69
	11-	13	1		63			164			23.42				62					82					3.69				3.5				3.03				3
	12-	13	7		65			156			26.71				68					76					4.12				4				3.47				3.16
	13-	13	7		51			162			19.43				84					90					3.78				3.57				2.84				2.47
	14-	13	10		47			158			18.83				78					93					3.53				3.5				2.88				2.41
	15-	12	4		45			154			18.97				80					73					3.39				3.53				2.85				2.75
	16-	12	5		50			170			17.3				74					76					3.66				3.63				2.84				2.81
	17-	12	7		52			156			21.37				85					89					3.87				3.79				3.15				2.72
	18-	12	4		58			160			22.66				87					88					3.28				3.09				2.72				2.5
	19-	12	5		40			148			18.26				66					73					3.81				3.56				3.2				2.84
Control Group		AGE	SPORTS AGE		BODY WEİGHT (kg)			HEİGHT (cm)			BODY MASS İNDEX (kg/m²)				BALL KİCKİNG VELOCİTY (km/h) (Pre-Training)					BALL KİCKİNG VELOCİTY (km/h) (Post-Training)					SPRİNT SPEED(sec)(Pre-Training)				SPRİNT SPEED(sec)(Post-Training)				AGİLİTY (sec)(Pre-Training)				AGİLİTY (sec)(Post-Training)
	1-	14	7		50			170			17.3				78					84					3.5				3.44				2.81				2.68
	2-	14	3		61			163			22.96				79					78					3.81				3.66				2.84				2.8
	3-	14	9		61			170			21.11				88					89					3.69				3.53				2.96				2.9
	4-	14	5		62			163			23.34				67					65					3.78				3.79				2.9				2.8
	5-	13	2		49			158			19.63				65					63					4				3.94				3.16				3
	6-	13	2		43			152			18.61				68					58					4.31				4				3.31				3
	7-	13	4		50			154			21.08				51					61					3.93				3.77				3.16				2.9
	8-	13	6		60			146			28.15				79					69					4.2				4.94				3				3.31
	9-	13	9		70			179			21.85				83					81					4.1				3.97				2.87				2.75
	10-	13	7		51			153			21.79				61					68					4.3				4				2.91				3
	11-	12	7		48			162			18.29				69					74					4.14				4.16				3.09				3.03
	12-	12	4		41			158			16.42				68					79					3.7				3.75				2.88				2.79
	13-	12	6		40			144			19.29				56					59					4.14				4.19				3.22				3.01
	14-	12	3		58			157			23.53				76					75					3.68				3.94				2.88				2.8
	15-	12	8		54			166			19.6				68					71					3.82				3.84				2.88				2.7
	16-	12	5		56			163			21.08				66					69					4				4.1				3.53				3.4
	17-	12	2		40			148			18.26				29					32					4.23				4.2				3.07				2.91
